# Supplementary material for: Prognostic Role and Diagnostic Power of Seven Indicators in COVID-19 Patients
Source: Front Med (Lausanne). 2021 Oct 27;8:733274. doi: 10.3389/fmed.2021.733274 (PMC8578970; doi:10.3389/fmed.2021.733274)
Supplement: Supplementary file 4 [file Table_1.XLSX]

## Sheet: Sheet1
id	Survival_time(Days)	Status	Gender	Age	Oxygen saturation	Leukocyte	Lymphocyte	Albumi	C-reactive protein	IL-6	D-dimer	High blood pressure	Diabetes mellitus	Chronic obstructive pulmonary disease	Cerebrovascular diseases	Coronary heart disease	Clinical Type
Patients 1	31	0	1	70	90	9.15	0.47	31.8	61.7	33.56	0.98	1	1	0	0	0	Critical
Patients 2	11	0	2	92	95	9.52	0.77	28.2	5.0	11.84	7.4	1	1	0	0	0	Severe
Patients 3	17	0	1	83	99	5.48	1.2	39.4	7.5	8.7	0.29	0	1	0	0	0	Common
Patients 4	42	0	1	42	99	4.6	1.86	32.9	8.2	1.5	0.52	0	0	0	0	0	Common
Patients 5	40	0	2	57	100	7.83	1.68	36.2	0.6	1.55	0.36	0	0	0	0	0	Common
Patients 6	21	1	2	60	99	12.93	0.48	21.5	104.8	167.2	2.75	1	0	0	1	1	Critical
Patients 7	11	0	2	43	98	5.9	1.91	38.6	0.4	1.5	0.28	0	0	0	0	0	Common
Patients 8	26	0	1	70	92	8.84	2.	36.9	32.4	20.85	1.71	0	0	0	0	0	Severe
Patients 9	19	0	2	61	94	6.29	1.97	397.	0.3	16.99	0.35	1	1	0	0	1	Common
Patients 10	36	0	1	71	96	6.96	1.12	29.6	22.1	4.74	1.43	0	0	0	0	0	Common
Patients 11	49	0	1	39	98	3.67	0.81	40.2	52	1.5	11.4	0	0	0	0	0	Common
Patients 12	30	0	2	55	99	6.77	2.51	45.2	1.1	1.5	0.53	0	0	0	0	0	Common
Patients 13	37	0	2	79	96	4.16	1.22	38.5	12.2	3.1	1.09	0	0	0	0	0	Common
Patients 14	57	0	1	78	99	5.1	1.24	33.9	2.2	4.96	0.29	0	0	0	0	0	Common
Patients 15	59	0	2	80	100	5.18	0.49	36.2	125.6	4.44	1.53	0	0	0	0	0	Severe
Patients 16	26	0	2	64	100	9.27	2.01	44	7.7	8.91	0.38	0	0	1	0	0	Severe
Patients 17	35	0	1	56	96	3.96	1.86	38.5	8.9	8.7	0.47	0	0	0	0	0	Common
Patients 18	23	0	1	70	96	2.98	1.78	35.7	3.4	2.24	0.9	1	0	1	0	0	Common
Patients 19	38	0	2	48	98	7.49	1.73	49.2	1.1	1.5	0.22	0	0	0	0	0	Severe
Patients 20	53	0	1	85	100	9.42	0.88	41	14.1	25.68	0.79	1	1	0	0	0	Severe
Patients 21	24	0	2	26	91	2.35	1.17	39.3	10.9	1.5	0.5	0	0	0	1	0	Severe
Patients 22	28	1	1	77	95	14.29	0.57	31.9	63.3	7.38	6.82	0	0	0	0	0	Critical
Patients 23	35	1	2	65	91	9.18	0.34	23.7	138.4	33.97	1.3	0	0	0	0	0	Critical
Patients 24	48	0	2	86	100	8.8	0.8	40.2	19.9	19.3	4.58	1	0	0	0	0	Critical
Patients 25	56	0	1	60	97	4.73	1.67	34.4	21.2	3.34	0.22	0	0	0	0	0	Common
Patients 26	38	0	1	38	98	2.31	0.83	35.5	11.1	1.5	0.62	0	0	0	0	0	Common
Patients 27	47	0	2	69	96	6.14	1.3	35.5	2.9	4.86	0.87	0	0	0	0	0	Common
Patients 28	38	0	2	55	98	6.46	2.71	34.1	0.6	1.5	0.86	0	0	0	0	0	Common
Patients 29	21	0	1	24	99	7.36	2.61	40.9	0.5	1.5	0.22	0	0	0	0	0	Common
Patients 30	38	0	1	65	96	5.94	1.07	34.1	21.6	3.11	0.64	0	0	0	0	0	Common
Patients 31	19	1	1	60	93	8.12	9.1	26.4	191	171	4.3	1	0	0	0	0	Critical
Patients 32	35	0	1	35	99	5.91	2.24	42.5	1.0	1.5	0.22	0	1	0	0	0	Common
Patients 33	31	0	1	54	88	6.6	1.21	32.5	12.7	5.56	1.39	0	0	0	0	0	Severe
Patients 34	50	0	1	50	98	7.07	0.81	33.9	70.4	10.52	1.94	0	0	1	0	0	Critical
Patients 35	51	0	2	87	100	5.02	0.6	39.7	12.5	20.8	2.38	1	0	0	0	0	Severe
Patients 36	10	1	2	74	82	3.3	0.27	29.5	32.9	51.41	1.3	1	0	0	0	0	Critical
Patients 37	63	0	2	34	96	7.96	2.5	44.4	0.5	3.28	0.34	0	0	0	0	0	Common
Patients 38	23	0	2	73	95	6.5	1.9	35.7	17.8	3.92	0.75	0	0	0	0	0	Common
Patients 39	7	1	1	69	83	18	0.44	23.5	146.5	562.3	21	1	0	0	0	0	Critical
Patients 40	46	0	1	63	96	5.06	1.65	40.0	1.4	7.29	0.68	0	0	0	0	0	Common
Patients 41	67	0	1	67	99	30.88	2.17	27.7	122.5	103.7	5.7	1	0	0	0	0	Critical
Patients 42	20	0	1	72	90	4.96	1.26	37.5	3.5	3.64	0.63	0	0	0	0	0	Severe
Patients 43	24	0	2	63	90	4.45	1.4	36.5	19.0	65.3	2.28	1	0	0	0	0	Severe
Patients 44	28	1	1	85	100	5.49	1.11	38.4	109	138.9	5.49	0	0	0	0	0	Critical
Patients 45	23	0	1	70	95	5.2	1.15	35.4	36.2	9.11	0.69	0	0	0	0	0	Common
Patients 46	50	0	2	71	96	4.9	1.13	32.3	2.3	3.88	0.79	0	0	1	0	0	Common
Patients 47	13	1	2	84	91	16.79	1.37	31.6	119.7	91.3	4.64	0	0	1	0	0	Critical
Patients 48	22	1	1	75	91	6.19	0.97	31.6	174.7	180	2.65	1	0	0	0	1	Critical
Patients 49	31	0	2	62	90	4.73	1.07	34.3	2.2	1.5	1.41	0	1	0	0	0	Severe
Patients 50	16	1	1	75	92	4.99	0.67	31.8	93.3	62.3	21	1	0	0	0	0	Critical
Patients 51	54	0	1	54	99	5.4	1.68	41.5	1.5	1.78	0.28	0	0	0	0	0	Common
Patients 52	31	0	2	78	98	4.38	1.38	34	9.8	4.11	0.91	0	0	0	0	0	Common
Patients 53	47	0	1	58	99	5.65	1.45	42.6	2.9	2.47	1.83	0	0	0	1	0	Common
Patients 54	32	0	2	56	92	5.07	1.16	32.3	61.0	5.64	0.49	0	1	0	0	0	Severe
Patients 55	26	0	2	54	94	4.62	1.29	40.0	5.7	1.5	0.49	0	0	0	0	0	Common
Patients 56	47	0	2	66	95	5.1	0.86	30.9	0.9	1.5	0.76	0	0	0	0	0	Common
Patients 57	36	0	1	40	96	9.83	0.55	26.1	61.8	7.01	0.75	0	0	0	0	0	Common
Patients 58	48	0	2	52	98	5.28	1.62	38.2	0.7	1.5	0.22	0	0	0	0	0	Common
Patients 59	36	0	1	67	98	6.46	1.7	34.4	7.2	1.5	0.43	0	0	0	0	0	Common
Patients 60	17	1	1	81	92	15.38	0.64	30.6	74.7	116.0	13.98	0	0	0	0	0	Critical
Patients 61	55	0	1	38	90	2.19	0.68	33.3	92.8	9.54	1.25	0	1	0	0	0	Critical
Patients 62	19	1	1	70	92	7.02	0.63	35.2	141.6	12.7	21	1	1	0	1	0	Critical
Patients 63	33	0	2	62	95	5.06	0.98	36.6	59	8.03	0.78	0	0	0	0	0	Common
Patients 64	60	0	1	73	85	8.18	0.62	31.3	8.0	7.88	17.18	0	0	0	0	0	Severe
Patients 65	37	0	1	37	96	7.95	0.70	35	40.5	2.01	1.14	0	0	0	0	0	Severe
Patients 66	11	1	1	71	86	15.6	1.1	31.1	147	153.1	21	1	0	0	0	0	Critical
Patients 67	21	0	2	41	95	4.6	1.63	35.9	12.9	3.08	0.33	0	0	0	0	0	Common
Patients 68	33	0	2	76	96	4.7	0.78	33	14.2	4.5	0.41	0	1	0	0	0	Common
Patients 69	57	0	1	70	100	5.97	1.2	33.1	35.3	2.77	2.1	0	0	0	0	0	Severe
Patients 70	15	1	2	81	81	9.71	0.61	21.7	227.5	5000	21	1	1	0	0	0	Critical
Patients 71	15	1	1	58	80	12.87	4.4	31.3	187	29.54	19.9	1	0	0	0	1	Critical
Patients 72	55	0	2	77	99	7.16	1.33	32	20.8	7.52	1.01	0	0	0	0	0	Common
Patients 73	19	0	2	80	98	5.86	1.03	45.9	7.6	6.66	0.49	1	1	0	0	1	Severe
Patients 74	61	0	2	70	95	4.49	1.16	34.1	0.8	2.21	1.77	0	0	0	0	0	Common
Patients 75	39	0	2	67	93	6.82	1.61	32.4	4.2	2.03	0.34	0	0	0	0	0	Severe
Patients 76	54	0	2	56	99	5.93	2.36	42.3	2.1	204	0.22	0	0	0	0	0	Common
Patients 77	49	0	1	62	97	7.13	0.49	38.3	10.8	91.43	16.39	1	0	0	0	0	Critical
Patients 78	52	0	1	60	97	5.7	1.05	29.4	11.9	10.99	3.72	0	0	0	0	0	Common
Patients 79	41	0	2	63	96	4.5	1.47	35.3	2.3	2.49	0.56	0	0	0	0	0	Common
Patients 80	33	0	2	74	87	12.95	1.39	28.6	84.7	36.27	5.45	0	0	0	0	0	Severe
Patients 81	59	0	1	63	93	6.65	2.19	38.9	0.5	1.63	0.86	0	0	0	0	0	Severe
Patients 82	71	0	1	58	99	9.99	1.31	38.8	24.5	16.8	1.17	1	0	0	0	0	Severe
Patients 83	35	1	1	52	85	8.87	1.46	20.8	187.7	58.02	21	1	0	0	0	0	Critical
Patients 84	27	0	1	63	91	4.5	0.7	34.9	88.8	7.2	0.97	1	1	0	0	1	Severe
Patients 85	34	0	1	68	100	6.7	0.88	45.2	25.5	17.10	0.52	1	0	0	0	0	Critical
Patients 86	50	0	2	65	99	6.0	2.1	3.72	0.8	1.5	0.71	0	0	0	0	0	Common
Patients 87	45	0	1	54	97	6.46	1.11	36.0	62.9	26.47	0.5	0	0	0	0	0	Common
Patients 88	50	0	2	68	68	5.73	0.62	26.7	27.9	5.62	1.25	0	0	0	0	0	Critical
Patients 89	36	0	1	51	96	10.35	0.77	34.5	57.6	1.51	1.0	0	0	0	0	0	Common
Patients 90	39	0	2	65	93	4.8	0.89	37.2	51.1	8.05	0.58	0	0	0	0	0	Severe
Patients 91	42	0	1	82	92	6.62	0.45	26.7	94.3	42.93	1.82	0	0	0	0	1	Severe
Patients 92	53	0	2	62	94	10.51	0.43	29.5	35.6	2.51	4.12	1	0	0	0	0	Severe
Patients 93	59	0	1	41	98	5.29	1.54	42.2	3.9	3.69	0.24	0	0	0	0	0	Common
Patients 94	52	0	1	56	98	6.84	1.95	31.7	0.4	1.79	0.23	0	0	0	0	0	Common
Patients 95	37	0	2	72	92	10.35	0.77	34.5	57.6	1.51	1.0	0	0	0	0	0	Severe
Patients 96	51	0	2	76	98	6.13	0.37	37.4	94.5	3.34	0.68	0	0	0	0	0	Common
Patients 97	69	0	2	72	92	6.13	0.83	24.4	124	478	3.46	1	1	0	1	1	Critical
Patients 98	40	0	2	55	83	11.57	8.6	33.4	42.4	1.5	3.01	0	0	0	0	0	Severe
Patients 99	63	0	1	47	80	5.91	0.32	36.3	19.1	17.02	7.4	1	1	0	0	0	Severe
Patients 100	31	0	2	60	96	8.8	3.42	33.5	11.5	5.94	1.97	0	0	0	0	0	Common
Patients 101	48	0	2	62	96	7.95	2.26	38.2	3.0	3.67	0.28	0	0	0	0	0	Common
Patients 102	52	0	1	83	96	6.89	1.09	33.3	56.3	4.19	1.45	0	0	0	0	0	Severe
Patients 103	13	0	2	15	99	4.52	1.52	45.3	0.1	1.5	0.22	0	0	0	0	0	Common
Patients 104	40	0	2	60	98	4.36	1.85	40.5	0.4	1.9	0.31	0	0	0	0	0	Common
